# Supplementary material for: Incidence of Dengue Fever in Pakistan
Source: PLoS One. 2026 Jul 2;21(7):e0352938. doi: 10.1371/journal.pone.0352938 (PMC13327124; doi:10.1371/journal.pone.0352938)
Supplement: S9 Fig — Shape file source: World Food Programme SDI, URL: https://data.humdata.org/dataset/cod-em-pak under a CC BY license. (ZIP) [file pone.0352938.s011.zip]

Archive with 4 entries (3 files):
- SupplementalFigure8/
- SupplementalFigure8/SupplementalFigure8a.tif
- SupplementalFigure8/SupplementalFigure8a.tif.png
- SupplementalFigure8/SupplementalFigure8b.tif
